# Supplementary material for: Machine Learning-Based Prediction of Postoperative Deep Vein Thrombosis Following Tibial Fracture Surgery
Source: Diagnostics (Basel). 2025 Jul 16;15(14):1787. doi: 10.3390/diagnostics15141787 (PMC12293441; doi:10.3390/diagnostics15141787)
Supplement: Supplementary file 1 [file diagnostics-15-01787-s001.zip]

Archive with 1 entries (1 files):
- diagnostics-3715619-Supplementary.pdf
